# Supplementary material for: One-Day Interruption of NOAC Is Associated with Low Risk of Periprocedural Adverse Events during Pulmonary Vein Isolation If Combined with Left Atrial Thrombus Exclusion with Computed Tomography
Source: Life (Basel). 2024 Jan 17;14(1):133. doi: 10.3390/life14010133 (PMC10817453; doi:10.3390/life14010133)
Supplement: Supplementary file 1 [file life-14-00133-s001.zip]

Archive with 1 entries (1 files):
- life-2770777-supplementary.pdf
